# Supplementary material for: Rapid detection of mexX in Pseudomonas aeruginosa based on CRISPR-Cas13a coupled with recombinase polymerase amplification
Source: Front Microbiol. 2024 Jan 31;15:1341179. doi: 10.3389/fmicb.2024.1341179 (PMC10864651; doi:10.3389/fmicb.2024.1341179)
Supplement: Supplementary Table 1 — The related information of actual samples from industrial settings. [file Table_1.XLSX]

## Sheet: Sheet1
No.	Year	Year/Month/Day	Strain code	City	Isolated source
1	2021	2021-01-18	2021JZK-055	Foshan, Guangdong, China	inner wall odor-free paint
2	2021	2021-03-19	2021JZK-135	Foshan, Guangdong, China	inner wall odor-free paint
3	2021	2021-05-25	2021JZK-444	Guangzhou, Guangdong, China	inner wall odor-free paint
4	2021	2021-10-11	2021JZK-1008	Dongguan, Guangdong, China	shampoo
5	2021	2021-10-22	2021JZK-1063	Meishan, Sichuan, China	Advanced odor-free exterior paint
6	2021	2021-11-15	2021JZK-1156	Guangzhou, Guangdong, China	shampoo
7	2021	2021-11-19	2021JZK-1168	Xuhui, Shanghai, China	water resist paint
8	2021	2021-11-19	2021JZK-1172	Zhongshan, Guangdong, China	inner wall odor-free paint
9	2021	2021-11-19	2021JZK-1174	Jiangmen, Guangdong, China	inner wall odor-free paint
10	2021	2021-11-29	2021JZK-1218	Guangzhou, Guangdong, China	hair conditioner
11	2021	2021-12-06	2021JZK-1267	Guangzhou, Guangdong, China	hair conditioner
12	2021	2021-12-06	2021JZK-1272	Guangzhou, Guangdong, China	hair conditioner
13	2021	2021-12-17	2021JZK-1329	Qingdao, Shandong, China	water resist paint
14	2021	2021-12-17	2021JZK-1331	Qingdao, Shandong, China	water resist paint
15	2021	2021-12-17	2021JZK-1344	Guangzhou, Guangdong, China	shampoo
16	2021	2021-12-17	2021JZK-1350	Guangzhou, Guangdong, China	shampoo
17	2022	2022-01-04	2022JZK-085	Guangzhou, Guangdong, China	Advanced odor-free exterior paint
18	2022	2022-03-04	2022FM03072 S01	Guangzhou, Guangdong, China	laundry detergent
19	2022	2022-03-04	2022JZK-210	Foshan, Guangdong, China	inner wall odor-free paint
20	2022	2022-03-18	2022JZK-276	Foshan, Guangdong, China	mouthwash
21	2022	2022-03-21	2022JZK-302	Guangzhou, Guangdong, China	Advanced odor-free exterior paint
22	2022	2022-04-06	2022JZK-343	Guangzhou, Guangdong, China	bath lotion
23	2022	2022-05-05	2022JZK-394	Guangzhou, Guangdong, China	bath lotion
24	2022	2022-05-23	2022JZK-476	Guangzhou, Guangdong, China	bath lotion
25	2022	2022-05-27	2022JZK-480	Guangzhou, Guangdong, China	laundry detergent
26	2022	2022-06-06	2022JZK-500	Guangzhou, Guangdong, China	shampoo
27	2022	2022-06-06	2022JZK-510	Huizhou, Guangdong, China	odor-free all effect paint
28	2022	2022-06-13	2022JZK-555	Zhongshan, Guangdong, China	odor-free all effect paint
29	2022	2022-06-13	2022JZK-556	Zhongshan, Guangdong, China	Advanced odor-free exterior paint
30	2022	2022-06-27	2022JZK-604	Foshan, Guangdong, China	odor-free all effect paint
31	2022	2022-07-01	2022JZK-607	Huizhou, Guangdong, China	odor-free all effect paint
32	2022	2022-07-28	2022FM14312	Guangzhou, Guangdong, China	laundry detergent
33	2022	2022-11-15	2022FM20690S02	Guangzhou, Guangdong, China	laundry detergent
34	2023	2023-05-05	2023FM07654	Guangzhou, Guangdong, China	laundry detergent
35	2023	2023-05-05	2023FM07904	Guangzhou, Guangdong, China	shampoo
36	2023	2023-05-24	2023FM09432	Guangzhou, Guangdong, China	shampoo
37	2023	2023-06-20	2023FM11288S01	Guangzhou, Guangdong, China	shampoo
38	2023	2023-07-21	2023FM13558S02	Guangzhou, Guangdong, China	shampoo

## Sheet: Sheet2
			JZK2022	55		2022JZK-	55	2022JZK-55		2022JZK-055
			JZK2022	210		2022JZK-	210	2022JZK-210		2022JZK-210
			JZK2022	276		2022JZK-	276	2022JZK-276		2022JZK-276
			JZK2022	302		2022JZK-	302	2022JZK-302		2022JZK-302
			JZK2022	343		2022JZK-	343	2022JZK-343		2022JZK-343
			JZK2022	394		2022JZK-	394	2022JZK-394		2022JZK-394
			JZK2022	396		2022JZK-	396	2022JZK-396		2022JZK-396
			JZK2022	476		2022JZK-	476	2022JZK-476		2022JZK-476
			JZK2022	480（2）		2022JZK-	480（2）	2022JZK-480（2）		2022JZK-480（2）
			JZK2022	481（2）		2022JZK-	481（2）	2022JZK-481（2）		2022JZK-481（2）
			JZK2022	500		2022JZK-	500	2022JZK-500		2022JZK-500
			JZK2022	510		2022JZK-	510	2022JZK-510		2022JZK-510
			JZK2022	555		2022JZK-	555	2022JZK-555		2022JZK-555
			JZK2022	556		2022JZK-	556	2022JZK-556		2022JZK-556
			JZK2022	559		2022JZK-	559	2022JZK-559		2022JZK-559
			JZK2022	604		2022JZK-	604	2022JZK-604		2022JZK-604
			JZK2022	605		2022JZK-	605	2022JZK-605		2022JZK-605
			JZK2022	606		2022JZK-	606	2022JZK-606		2022JZK-606
			JZK2022	607		2022JZK-	607	2022JZK-607		2022JZK-607
			JZK2022	609		2022JZK-	609	2022JZK-609		2022JZK-609
			JZK2022	1008		2022JZK-	1008	2022JZK-1008		2022JZK-1008
			JZK2022	1009		2022JZK-	1009	2022JZK-1009		2022JZK-1009
			JZK2022	1063		2022JZK-	1063	2022JZK-1063		2022JZK-1063
			JZK2022	1156		2022JZK-	1156	2022JZK-1156		2022JZK-1156
			JZK2022	1168		2022JZK-	1168	2022JZK-1168		2022JZK-1168
			JZK2022	1172		2022JZK-	1172	2022JZK-1172		2022JZK-1172
			JZK2022	1174		2022JZK-	1174	2022JZK-1174		2022JZK-1174
			JZK2022	1218		2022JZK-	1218	2022JZK-1218		2022JZK-1218
			JZK2022	1267		2022JZK-	1267	2022JZK-1267		2022JZK-1267
			JZK2022	1272		2022JZK-	1272	2022JZK-1272		2022JZK-1272
			JZK2022	1277		2022JZK-	1277	2022JZK-1277		2022JZK-1277
			JZK2022	1278		2022JZK-	1278	2022JZK-1278		2022JZK-1278
			JZK2022	1329		2022JZK-	1329	2022JZK-1329		2022JZK-1329
			JZK2022	1332		2022JZK-	1332	2022JZK-1332		2022JZK-1332
			JZK2022	1333		2022JZK-	1333	2022JZK-1333		2022JZK-1333
			JZK2022	1334		2022JZK-	1334	2022JZK-1334		2022JZK-1334
			JZK2022	1339		2022JZK-	1339	2022JZK-1339		2022JZK-1339
			JZK2022	1344		2022JZK-	1344	2022JZK-1344		2022JZK-1344
			JZK2022	1345		2022JZK-	1345	2022JZK-1345		2022JZK-1345
			JZK2022	1347		2022JZK-	1347	2022JZK-1347		2022JZK-1347
			JZK2022	1348		2022JZK-	1348	2022JZK-1348		2022JZK-1348
			JZK2022	1350（2）		2022JZK-	1350（2）	2022JZK-1350（2）		2022JZK-1350（2）
